# Supplementary material for: Growth Performances and Nutritional Values of Tenebrio molitor Larvae: Influence of Different Agro-Industrial By-Product Diets
Source: Foods. 2026 Jan 22;15(2):393. doi: 10.3390/foods15020393 (PMC12840792; doi:10.3390/foods15020393)
Supplement: Supplementary file 1 [file foods-15-00393-s001.zip]

Archive with 1 entries (1 files):
- foods-4109769-supplementary.pdf
